# Supplementary material for: Reproducibility discrepancies following reanalysis of raw data for a previously published study on diisononyl phthalate (DINP) in rats
Source: Data Brief. 2017 May 26;13:208–13. doi: 10.1016/j.dib.2017.05.043 (PMC5459566; doi:10.1016/j.dib.2017.05.043)
Supplement: Supplementary file 5 — Supplementary material [file mmc5.zip]

Archive with 1 entries (1 files):
- mmc5.txt
