# Supplementary material for: Reproducibility discrepancies following reanalysis of raw data for a previously published study on diisononyl phthalate (DINP) in rats
Source: Data Brief. 2017 May 26;13:208–13. doi: 10.1016/j.dib.2017.05.043 (PMC5459566; doi:10.1016/j.dib.2017.05.043)
Supplement: Supplementary file 5 — Supplementary material [file mmc5.zip › mmc5.txt]

> library(scmamp)
> 
> ######adjusted p-values for nipples for males######
> p=c(0.8883,0.0321,0.0093,0.0109)
> adjustRom(p,alpha=0.05)
[1] 0.88830000 0.06420000 0.03657536 0.03657536
> ######adjusted p-values for nipples for females######
> p=c(0.9994,0.7761,0.7681,0.2888)
> adjustRom(p,alpha=0.05)
[1] 1 1 1 1
> 
> ###adjusted p-values for affected animals/total number of animals in Table 1###
> p1=c(0.2667,0.0455,0.0002914,0.0005828)
> adjustRom(p1,alpha=0.05)
[1] 0.266700000 0.091000000 0.001146028 0.001726815
> p2=c(0.2667,0.0455,0.0023,0.0005828)
> adjustRom(p2,alpha=0.05)
[1] 0.266700000 0.091000000 0.006814815 0.002292056
> p3=c(1,0.1515,0.0023,0.0101)
> adjustRom(p3,alpha=0.05)
[1] 1.000000000 0.303000000 0.009045519 0.029925926
> p4=c(1,0.1515,0.035,0.0455)
> adjustRom(p4,alpha=0.05)
[1] 1.0000000 0.3030000 0.1376492 0.1376492
> 
> ###adjusted p-values for affected litters/total number of litters in Table 1###
> p1=c(0.2857,0.2,0.05,0.05)
> adjustRom(p1,alpha=0.05)
[1] 0.4000000 0.4000000 0.1966417 0.1966417
> p2=c(0.2857,0.05,0.05,0.05)
> adjustRom(p2,alpha=0.05)
[1] 0.2857000 0.1966417 0.1966417 0.1966417
> p3=c(1,0.2,0.05,0.1)
> adjustRom(p3,alpha=0.05)
[1] 1.0000000 0.4000000 0.1966417 0.2962963
> p4=c(1,0.2,0.5,0.1)
> adjustRom(p4,alpha=0.05)
[1] 1.0000000 0.5925926 1.0000000 0.3932835
> 
